# Supplementary material for: Glutathione S-transferase Mu 2 inhibits hepatic steatosis via ASK1 suppression
Source: Commun Biol. 2022 Apr 6;5:326. doi: 10.1038/s42003-022-03251-w (PMC8986781; doi:10.1038/s42003-022-03251-w)
Supplement: Supplementary file 5 — Supplementary Data 1 [file 42003_2022_3251_MOESM5_ESM.xlsx]

## Sheet: Sheet1
Figure1
a
NC		HFD-8w
1.05059	0.218682	2.94053	0.502723
c
NC		HFD-8w
1		1.95
1.03		1.87
0.97		2.05
d															h			j
NC		1w		2w		3w		4w		6w		8w			WT	GSTM2 KO			NC	GSTM2 OE
1.05059	0.218	1.92071	0.554	2.80576	0.804	5.11266	0.936	7.63002	1.213	9.09978	1.011	6.49611	0.876		0.2	0.41		0d	0.34	0.57
f															0.19	0.36			0.38	0.58
NC		1w		2w		3w		4w		6w		8w			0.18	0.39			0.32	0.54
1		1.13		1.34		1.54		2.02		2.69		2.49			0.15	0.46		5d	0.38	0.61
0.94		1.21		1.27		1.46		1.98		2.73		2.58			0.18	0.42			0.35	0.58
1.03		1.05		1.38		1.58		2.05		2.55		2.62			0.21	0.44			0.36	0.59
															0.23	0.5		10d	0.48	0.63
																0.47			0.45	0.61
																0.43			0.51	0.65
																0.4		20d	0.51	0.71
																			0.57	0.68
																			0.49	0.7
Figure2																		30d	0.64	0.81
b						d													0.62	0.77
	NC	GSTM2 OE					NC	GSTM2 OE											0.65	0.82
0w	0.17	0.12				0w	0.63	0.67
	0.15	0.15					0.6	0.76
	0.13	0.18					0.71	0.6
1w	0.59	0.26				1w	0.54	0.37
	0.71	0.39					0.5	0.44
	0.47	0.25					0.58	0.31
2w	0.68	0.22				2w	0.34	0.27
	0.72	0.2					0.43	0.33
	0.89	0.24					0.27	0.22
3w	0.68	0.47				3w	0.28	0.25
	0.75	0.64					0.31	0.37
	0.61	0.4					0.25	0.2
4w	0.6	0.44				4w	0.17	0.18
	0.65	0.54					0.21	0.23
	0.55	0.38					0.13	0.13
6w	0.72	0.59
	0.75	0.61
	0.69	0.57
8w	0.73	0.59
	0.76	0.54
	0.7	0.64
Figure3
a
shGSTM2		shNC
0.37	0.04	1.23	0.18
d			f
shNC	shGSTM2			shNC	shGSTM2
7	74		0~1 μm	55	41		g					i
8	85			59	47							NC	ROSup
9	77			57	40		OA	NC	8544	102		2	37
4	86			50	46			RNAi	9357	201		3	35
5	78			53	39		BSA	NC	8789	94		4	24
10	79			62	45			RNAi	9168	112		1	27
2	65		1~2 μm	2	4		pbs	NC	9326	88		2	37
1	50			3	6			RNAi	13684	109		5	33
7	77			1	4							10	2
8	74			1	2							2	35
6	78			3	5							5	33
7	76			2	3							7	31
6	88		> 2 μm	0	3
8	80			0	4
9	79			0	2
7	78			0	4
5	53			0	3
7	62			0	2
8	74
9	71
Figure4
b
NC		shGSTM2		GSTM2 OE
1		1.47	0.04	0.47	0.1
d
	NC		shGSTM2		GSTM2 OE
p-p38	1		1.52	0.08	0.74	0.1
p-JNK	1		1.46	0.11	0.62	0.07
k				m
NC	SREBP1 OE	PLIN2 OE		NC		shGSTM2		shGSTM2+GS-4997
5	23	30		6		64		28
6	31	41		10		72		24
7	30	47		9		75		10
5	26	138		10		69		26
				12		66		10
				10		71		11
				10		66		14
				5		77		9
				7		46		28
				8		52		13
				9		62		8
				8		68		13
				6		61		31
				6		81		30
				7		62		16
				12		48		12
				6		80		17
				9		55		23
				12		73		11
				11		52		26
Figure5
a					c
siNC		siPCYT1A			NC		GSTM2 OE
1.12	0.17	0.67	0.21		1.01	0.08	1.52	0.03
i					j
NC		PA			NC		GS-4997
1.01	0.08	0.63	0.09		1.04	0.03	1.47	0.06
Figure6
c
	GSTM2 KO (DMSO)		GSTM2 KO + GS4997		WT
n1	0.55		0.25		0.23
n2	0.67		0.33		0.28
n3	0.51		0.21		0.2
	i
		GSTM2 KO MCDD (DMSO)		GSTM2 KO MCDD (GS-4997)
	n1	0.74		0.33
	n2	0.83		0.41
	n3	0.71		0.32
